# Supplementary material for: Oligoarginine Peptide Conjugated to BSA Improves Cell Penetration of Gold Nanorods and Nanoprisms for Biomedical Applications
Source: Pharmaceutics. 2021 Aug 5;13(8):1204. doi: 10.3390/pharmaceutics13081204 (PMC8400532; doi:10.3390/pharmaceutics13081204)
Supplement: Supplementary file 1 [file pharmaceutics-13-01204-s001.zip]

Archive with 1 entries (1 files):
- pharmaceutics-1305346-supplementary.pdf
